# Supplementary material for: Spatially resolved transcriptomic profiling for glomerular and tubulointerstitial gene expression in C3 glomerulopathy
Source: Clin Kidney J. 2025 May 8;18(5):sfaf139. doi: 10.1093/ckj/sfaf139 (PMC12102689; doi:10.1093/ckj/sfaf139)
Supplement: sfaf139_Supplemental_Files [file sfaf139_supplemental_files.zip]

Archive with 2 entries (2 files):
- Supplementary_Material_R2.pdf
- Supplementary_Table_1.xlsx
