# Supplementary material for: Spatially resolved transcriptomic profiling for glomerular and tubulointerstitial gene expression in C3 glomerulopathy
Source: Clin Kidney J. 2025 May 8;18(5):sfaf139. doi: 10.1093/ckj/sfaf139 (PMC12102689; doi:10.1093/ckj/sfaf139)
Supplement: sfaf139_Supplemental_Files [file sfaf139_supplemental_files.zip › Supplementary_Table_1.xlsx]

## Sheet: Sheet1
Supplementary Table 1. All differentially expressed genes (DEGs) between C3 glomerulopathy (C3G) cases and healthy donor controls and between C3G cases and other glomerulonephritis controls by DESeq2 method. Log2 fold changes and false discovery rates are presented for each significant DEG.
C3G/Control: Upregulated in C3G				C3G/Control: Downregulated in C3G				C3G/Other GN: Upregulated in C3G				C3G/Other GN: Downregulated in C3G				C3G/All Controls: Upregulated in C3G				C3G/All Controls: Downregulated in C3G
Gene	log2FC	FDR		gene	log2FC	FDR		gene	log2FC	FDR		gene	log2FC	FDR		gene	log2FC	FDR		gene	log2FC	FDR
POSTN	2.95953	2.13441e-06		KRTCAP3	-7.01449	3.1305e-08		POSTN	1.72375	0.04517		KRTCAP3	-8.03616	9.01668e-10		POSTN	1.85042	0.0262323		KRTCAP3	-7.92364	1.06188e-09
COL1A2	2.16465	1.26235e-05		SLC2A14	-5.25832	1.26235e-05		COL1A2	1.65431	0.00010855		SELENOT	-7.07043	1.27852e-09		COL1A2	1.71415	3.53099e-05		SELENOT	-6.89812	4.9057e-09
SUPT7L	2.16454	0.0237385		TMEM255A	-5.08024	3.05734e-05		CSTF3	1.58179	0.00558943		TMEM255A	-5.87129	9.50174e-07		IFI44L	1.59943	0.000101783		TMEM255A	-5.77832	1.54808e-06
ST3GAL2	2.07713	9.10967e-05		DCTPP1	-4.97949	1.72143e-05		IFI44L	1.56634	0.000249355		ADGRG1	-5.54092	6.76823e-07		CSTF3	1.58599	0.00458191		ADGRG1	-5.37416	1.54808e-06
FN1	2.00435	2.13441e-06		SELENOT	-4.9629	4.04583e-05		RFX2	1.54369	0.00444863		DCTPP1	-5.15206	2.22033e-06		RFX2	1.52893	0.00501202		DCTPP1	-5.12672	2.5061e-06
CXCL9	1.96558	0.00204412		CATSPERE	-4.73125	2.37988e-05		IFI30	1.47922	8.04832e-05		DRD2	-4.90581	2.94279e-05		IFI30	1.52029	1.87513e-05		SLC2A14	-4.9596	2.59983e-05
AEBP1	1.88175	5.14391e-05		DMAP1	-4.7025	5.14391e-05		TAGLN	1.42174	0.00907119		SLC2A14	-4.90243	3.45186e-05		TAGLN	1.46151	0.00685778		DRD2	-4.82604	2.59983e-05
HSPG2	1.86439	0.00056807		HPCAL4	-4.52424	0.00010825		MAGEA4	1.39533	0.0106374		CATSPERE	-4.8216	2.94279e-05		MAGEA4	1.41973	0.00712851		CATSPERE	-4.80732	2.59983e-05
MEIS2	1.86364	0.00150313		LILRA2	-4.38007	9.10967e-05		APBA3	1.37922	0.00444863		WDR62	-4.78388	2.94279e-05		AEBP1	1.40833	0.00302758		WDR62	-4.71496	2.83034e-05
TMSB10	1.8391	0.030749		FOS	-4.37108	4.57546e-05		AEBP1	1.34165	0.00695999		CAMSAP3	-4.66661	4.40241e-05		FN1	1.40418	0.0131647		CAMSAP3	-4.56367	5.98997e-05
DKK3	1.8382	0.000105648		BNC1	-4.30156	0.000141219		FN1	1.32591	0.0288948		BFSP2	-4.34971	0.000162932		APBA3	1.40153	0.00383818		DMAP1	-4.32771	0.000117568
CCDC13	1.82785	0.0112349		TNRC6A	-4.26235	0.000234027		CCDC137	1.28559	0.0291558		KLLN	-4.25445	0.000209094		CCDC137	1.33569	0.0176918		BFSP2	-4.26207	0.000196089
RPS29	1.80013	0.0394742		DRD2	-4.25727	0.000124784		GALNTL5	1.27391	0.00534966		DMAP1	-4.2527	0.000162932		FCGR3A	1.30906	0.00471142		HPCAL4	-4.25795	0.00024215
IFI44L	1.78471	0.00155452		PPM1J	-4.24136	0.000163588		FCGR3A	1.26019	0.011709		HPCAL4	-4.20851	0.000333305		GALNTL5	1.30512	0.00239107		KLLN	-4.16525	0.00024215
RNF213	1.78256	9.10967e-05		WDR62	-4.2371	0.000141219		WFDC1	1.2467	0.00155948		RNASE13	-4.12212	0.000182557		SLC40A1	1.27689	0.0381335		RNASE13	-4.13074	0.000196089
RPS19	1.77251	0.0132273		RNASE13	-4.19023	0.000165826		LPIN3	1.24363	0.00244748		DSC2	-4.04493	0.000162932		EPB41L2	1.25292	0.00972595		DSC2	-3.96586	0.000230277
TAGLN	1.75925	0.000959185		ANKRD40CL	-4.14217	0.000141219		EPB41L2	1.20991	0.015164		ARFRP1	-3.88459	0.000331992		LPIN3	1.2478	0.00173229		ANKRD40CL	-3.87456	0.000476544
IFI30	1.74904	0.000324579		LY6G6F	-4.12894	0.000256718		TNC	1.20319	0.0100793		FBXO10	-3.85488	0.000162932		WFDC1	1.24439	0.00173471		ARFRP1	-3.83187	0.000344221
PDCL3	1.74422	0.000309045		TXNDC16	-4.04073	0.000193667		COL1A1	1.19948	0.000704815		ANKRD40CL	-3.82629	0.00060111		MMP7	1.24335	0.00127278		BNC1	-3.82571	0.000563378
GPX1	1.73731	0.00545716		LEFTY2	-3.9212	0.000309045		PIAS4	1.19857	0.00298388		RASSF5	-3.75403	0.000333848		MX1	1.23703	0.000476544		LY6G6F	-3.80881	0.000483695
ADRB1	1.72429	0.00056807		CAMSAP3	-3.7917	0.000556731		MMP7	1.19487	0.00412446		LY6G6F	-3.74827	0.00060111		HSPG2	1.22771	0.0211512		FBXO10	-3.79887	0.000196089
SPATA2L	1.71449	0.0237385		PARP1	-3.68836	0.000309045		MX1	1.19142	0.0014447		BNC1	-3.72725	0.000838237		PIAS4	1.21166	0.0017998		PPM1J	-3.77797	0.00058546
H4C12	1.68893	0.000595167		WEE2	-3.63355	0.000391712		C11orf96	1.18678	0.000335189		C1orf216	-3.69478	0.000333848		COL1A1	1.20697	0.00056218		LILRA2	-3.70559	0.000969463
CCDC137	1.67441	0.00102727		BFSP2	-3.6299	0.000529859		POLR2J3	1.17111	0.00692018		PPM1J	-3.68253	0.000870195		SYP	1.20187	0.00127278		RASSF5	-3.69667	0.000390457
ACTA2	1.67394	0.000529859		SLC7A2	-3.62611	0.000163588		SYP	1.15967	0.00298388		PDK2	-3.66173	0.000354097		SHFL	1.19395	0.0373049		TNRC6A	-3.63859	0.00058546
FCGR3A	1.64866	0.000150602		ERAS	-3.60086	0.000449799		HSPG2	1.14461	0.0321737		ERAS	-3.6418	0.00155936		POLR2J3	1.18332	0.00710261		ERAS	-3.63398	0.00132339
RPL23	1.64408	0.0280864		EGR1	-3.57573	0.000309045		RASL11A	1.13232	0.000952989		SAP30	-3.60787	0.000704815		TNC	1.18071	0.0144678		PDK2	-3.61108	0.000390457
MAGEA4	1.63519	0.00157757		ADGRG1	-3.57213	0.000628267		JUNB	1.096	0.0243939		HMGA2	-3.58443	0.00125972		RNF213	1.17296	0.0237527		C1orf216	-3.60798	0.000476544
H2AC19	1.62973	0.00783376		ITIH6	-3.54184	0.00113388		RNF213	1.0957	0.0438428		PPP2R5B	-3.55791	0.000704815		SLC6A6	1.15772	0.0452886		SAP30	-3.57747	0.000563378
RPL11	1.6236	0.00334069		KLLN	-3.51777	0.000915911		SOD2	1.09447	0.0213192		LILRA2	-3.55251	0.00155948		RASL11A	1.15433	0.000543147		HMGA2	-3.49945	0.00133134
SLC40A1	1.62026	0.00368917		SUSD1	-3.51513	0.000767666		KRTAP10-3	1.0907	0.034567		TMEM182	-3.51982	0.00060111		ADRB1	1.1453	0.00424688		PARP1	-3.49786	0.000563378
APBA3	1.6123	0.00204412		ARFRP1	-3.49021	0.000635661		PDE4C	1.08692	0.011709		CBLN2	-3.50511	0.00147477		PDE4C	1.13294	0.00627062		CBLN2	-3.49142	0.00137565
TPM1	1.59691	0.0126267		LCOR	-3.45334	0.000959185		C1QB	1.08664	0.0154279		TNRC6A	-3.49778	0.000910273		LAPTM5	1.12946	0.00763615		LZTFL1	-3.46062	0.000655278
CYBB	1.59202	0.00192716		ALG8	-3.44271	0.00056807		ADRB1	1.08253	0.00692018		LZTFL1	-3.47665	0.000704815		C1QB	1.11329	0.00873757		TMEM182	-3.44683	0.000563378
KCNK4	1.58927	0.0123769		FBXO10	-3.42018	0.00056807		SSBP4	1.07808	0.0235804		FAM237B	-3.47533	0.000992831		STYK1	1.10253	0.0372735		TGM5	-3.41137	0.00108377
STYK1	1.57525	0.00464892		CBLN2	-3.41482	0.000767666		RGL2	1.07573	0.0291116		PARP1	-3.46452	0.000704815		PUF60	1.0942	0.0453267		ALG8	-3.39175	0.00150865
COL4A1	1.57247	0.00945614		DSC2	-3.40296	0.00148526		LGALS7B	1.07519	0.00610651		TGM5	-3.4595	0.00100384		POU5F1	1.08454	0.0433064		WEE2	-3.38544	0.00173229
EPB41L2	1.57233	0.00201419		SAP30	-3.39512	0.000309045		POU5F1	1.07391	0.0463404		ALG8	-3.38565	0.00177155		ATXN1	1.08221	0.00673071		FAM237B	-3.37826	0.00127278
C15orf48	1.56431	0.00299605		UGGT2	-3.38644	0.000657066		LAPTM5	1.07244	0.0161838		ATCAY	-3.36822	0.00208219		KRTAP10-3	1.08047	0.0414754		PPP2R5B	-3.37335	0.00146342
CAVIN1	1.56169	0.000382785		LZTFL1	-3.36266	0.000915911		TBC1D13	1.06112	0.0431102		CNFN	-3.35666	0.00249231		LGALS7B	1.07906	0.00673071		TXNDC16	-3.34874	0.00110521
GALNTL5	1.55797	0.0081615		ZNF114	-3.33424	0.00146562		ATXN1	1.05899	0.00878167		C8B	-3.34952	0.00110344		SSBP4	1.07887	0.0243499		CNFN	-3.34585	0.00218279
TCIM	1.55456	0.00107598		RASSF5	-3.31674	0.000761646		MOXD1	1.05501	0.00847321		PRR23A	-3.34821	0.00320897		MOXD1	1.07838	0.00788382		PRR23A	-3.3361	0.00259973
CYP2W1	1.55063	9.93264e-05		CNFN	-3.30219	0.000915911		DZANK1	1.05146	0.0221124		WEE2	-3.33983	0.00215489		MSR1	1.06069	0.00900353		ATCAY	-3.32573	0.00202158
LAPTM5	1.53446	0.00056807		PRR23A	-3.2954	0.000915911		CYBA	1.04704	0.00692018		DYRK4	-3.32156	0.00208219		EBF1	1.05953	0.0175835		DYRK4	-3.29712	0.00198767
SYP	1.53304	0.00261109		PDK2	-3.28908	0.000493162		WNT11	1.04545	0.00444863		ZNF772	-3.29221	0.00237729		TBC1D13	1.05856	0.0430233		C8B	-3.29526	0.00127278
MX1	1.53157	0.000997901		SERPINA10	-3.27488	0.000956027		CYBC1	1.04469	0.0129565		C1orf56	-3.2891	0.00237729		WNT11	1.05554	0.00383818		C1orf56	-3.26493	0.00211176
SARDH	1.51497	0.000234027		TMEM202	-3.27369	0.00081621		DRAP1	1.02946	0.0350627		ZMYND15	-3.27953	0.00183329		PRXL2B	1.0497	0.00770776		ZNF772	-3.21436	0.00233083
RPS16	1.51439	0.0438126		FBXO44	-3.26248	0.00107598		LCP2	1.02695	0.00981974		SLC35B1	-3.26469	0.00145138		PLCB2	1.04869	0.00673071		ZMYND15	-3.21158	0.00198767
PNO1	1.48994	0.00227416		CPB1	-3.20198	0.000917744		TNFAIP3	1.02688	0.00427829		TXNDC16	-3.18828	0.00155948		FADS3	1.04709	0.0192838		LCOR	-3.15853	0.00201954
CDK2AP1	1.48069	0.0180222		RIMS1	-3.19499	0.00148021		EBF1	1.02503	0.024069		FLRT3	-3.1686	0.000296929		CD99	1.03957	0.0142552		AKNAD1	-3.14327	0.00207704
MFSD6L	1.4725	0.00994435		RAET1L	-3.17785	0.00274514		CD99	1.0221	0.0197388		AKNAD1	-3.1515	0.00237729		SMARCD3	1.03661	0.00788382		SLC35B1	-3.13826	0.0017998
RPL36	1.47088	0.0370671		SLC22A9	-3.16863	0.000972723		FADS3	1.02204	0.0214058		ANAPC2	-3.13789	0.00298388		DZANK1	1.03552	0.0211225		FLRT3	-3.13255	0.000230413
RPS2	1.46973	0.016697		MS4A2	-3.16501	0.000632583		PRXL2B	1.02187	0.0120999		LCOR	-3.10214	0.00237729		PLEKHG5	1.03463	0.00902685		ANAPC2	-3.11334	0.00259973
PDE4C	1.46398	0.00149427		DYRK4	-3.15493	0.00107598		MSR1	1.02155	0.0123755		H2AP	-3.06391	0.00609923		CYBA	1.03302	0.00689677		ZNF114	-3.0628	0.00383884
TUB	1.46265	0.00282759		C1orf56	-3.14758	0.00100729		AURKAIP1	1.01999	0.0484839		OR4C46	-3.04534	0.00341091		DRAP1	1.03238	0.0359382		OR4C46	-3.02283	0.00331837
OAS1	1.45839	0.00997738		TGM5	-3.13584	0.00066036		PLCB2	1.01475	0.00890069		ZNF114	-3.01636	0.00444863		PNO1	1.02857	0.0359382		H2AP	-2.98195	0.00710261
SHFL	1.45686	0.00518641		AKNAD1	-3.10863	0.000851279		APBB3	1.00858	0.0243939		DPH3	-2.98833	0.00208219		LCP2	1.02725	0.00717332		TMEM202	-2.97573	0.00259413
RFX2	1.44991	0.0151003		ATCAY	-3.07835	0.00232719		SMARCD3	1.00802	0.011709		SNUPN	-2.97021	0.00208219		ZEB2	1.02024	0.0323189		DPH3	-2.94331	0.00218618
ECM1	1.44984	0.00234403		MDGA2	-3.00145	0.000374546		OXSR1	1.00681	0.00683864		DIRC1	-2.94321	0.00696558		PRPF6	1.01931	0.0188388		RAET1L	-2.94009	0.00763615
NOTCH3	1.44083	0.0109652		ANAPC2	-2.98263	0.00178888		TCIRG1	1.00677	0.0155283		LILRA6	-2.93405	0.00591268		ATP5MC1	1.01907	0.0131976		SLC22A9	-2.93515	0.00383818
RPLP0	1.4405	0.0308346		C1orf216	-2.97621	0.00282759		PLEKHG5	1.00463	0.015576		TMEM202	-2.92421	0.00323206		C11orf96	1.01126	0.0157433		LILRA6	-2.91137	0.00574983
TTC33	1.4352	0.0287987		C8B	-2.97271	0.00136815		SLC22A23	1.00455	0.0461603		STX18	-2.91512	0.00444863		RAPGEF3	1.0106	0.0107712		DIRC1	-2.90258	0.00710261
ALDH3B2	1.43352	0.00241002		TMEM182	-2.95491	0.000635661		PSENEN	1.00323	0.0197388		INSL5	-2.90065	0.00559269		PARP10	1.00711	0.00750291		SNUPN	-2.86457	0.00239107
MMP7	1.42509	0.00813789		RP9	-2.94932	0.00056807		H2AZ1	1.00088	0.0148797		SLC22A9	-2.89694	0.00444863		APBB3	1.0071	0.0221858		INSL5	-2.8451	0.00612425
NAT8B	1.42349	0.00280668		FAXC	-2.91971	0.00169326		XKR6	0.997604	0.00992427		RAET1L	-2.89654	0.0091729		XKR6	1.00386	0.00920663		STX18	-2.80289	0.00583133
CHRDL1	1.41101	0.0147651		FLRT3	-2.91133	0.000152527		ZEB2	0.996911	0.0456082		CLEC3A	-2.86434	0.00412642		TCIRG1	1.00277	0.0130996		KBTBD12	-2.78834	0.0102165
HDLBP	1.40879	0.0134042		EPYC	-2.91079	0.00215354		PDE4D	0.994394	0.03431		PVALEF	-2.8574	0.00676124		PARP14	0.998636	0.025166		PIM2	-2.78723	0.00481703
SIGLEC16	1.40826	0.00419367		OR4C46	-2.88707	0.00234403		PRPF6	0.989505	0.0243939		KBTBD12	-2.84255	0.0102911		CYBC1	0.997861	0.0220245		BPIFB2	-2.78492	0.00691137
FLOT2	1.40144	0.00913968		SPOCK3	-2.88586	0.00155452		UROD	0.989133	0.0321737		PIM2	-2.83928	0.00444863		PDE4D	0.997793	0.0377695		STK32C	-2.78376	0.00689161
TGM2	1.39321	0.0237385		HMGA2	-2.87847	0.00261109		ATP5MC1	0.982502	0.0195689		OTOL1	-2.81372	0.00559269		ASPG	0.997756	0.0114167		FAXC	-2.77713	0.00710261
ADIRF	1.38618	0.00783194		STK32C	-2.86564	0.00187579		OAS2	0.981414	0.0127791		TMEM209	-2.80089	0.00412446		FYB1	0.993772	0.0130996		CLEC3A	-2.77351	0.00507987
ASPG	1.38232	0.00770529		BPIFB2	-2.78382	0.00581876		UTF1	0.981391	0.0381107		BPIFB2	-2.78952	0.00695999		SH3BGRL3	0.993001	0.0321443		RP9	-2.77044	0.00321541
LDHB	1.37898	0.0150248		ZMYND15	-2.78158	0.00205051		EDC3	0.980566	0.0205411		SDS	-2.78301	0.00692018		WDR11	0.992991	0.0237276		OTOL1	-2.76396	0.00612425
SLC6A6	1.37874	0.00840281		INSIG1	-2.77107	0.00844206		SH2B3	0.979718	0.00692018		MAP3K9	-2.77767	0.00559269		OXSR1	0.988596	0.00673071		SPC25	-2.75972	0.00689161
ETS1	1.36714	0.0445676		PROSER2	-2.76986	0.00272428		RAPGEF3	0.979149	0.0155224		STK32C	-2.77452	0.00733531		OAS2	0.986791	0.00972595		PVALEF	-2.74421	0.00788382
ZNF28	1.36214	0.0102062		LILRA6	-2.76912	0.0039484		PARP14	0.977632	0.0312945		KRTAP10-6	-2.76812	0.00692018		PSENEN	0.98521	0.0260313		FBXO44	-2.73827	0.00673071
ISG15	1.35222	0.0114558		SUPT4H1	-2.76069	0.00367005		PPIAL4A	0.977392	0.0228848		SPC25	-2.76704	0.00692018		SYT3	0.981474	0.0153229		UGGT2	-2.73571	0.00902685
C1orf198	1.35191	0.00930606		SPC25	-2.72217	0.00498887		TOMM40	0.977288	0.0100682		FAXC	-2.75218	0.00847321		C4orf48	0.978592	0.0347497		TMEM209	-2.73295	0.00490331
S100A4	1.3461	0.00388247		PAX3	-2.7143	0.00282759		PARP10	0.975654	0.013572		CDC5L	-2.75069	0.00385377		H2AZ1	0.972625	0.0221152		SDS	-2.73112	0.0070412
AXL	1.34428	0.00340566		ZNF772	-2.70397	0.00261109		CYP4V2	0.974838	0.0154279		RP9	-2.74489	0.00412446		HIBCH	0.971478	0.0322877		PAX3	-2.72797	0.00763615
PEAK1	1.34107	0.00612445		SPINK14	-2.69476	0.0043686		UFD1	0.966038	0.0133472		AK3	-2.74349	0.00444863		C3	0.970979	0.0243055		PROSER2	-2.72215	0.00673071
RPS9	1.33966	0.0445295		COG6	-2.67431	0.00107598		SYT3	0.964729	0.0180812		PAX3	-2.73674	0.00847321		UROD	0.968239	0.0440542		KRTAP10-6	-2.70395	0.00717332
MSR1	1.33617	0.0171197		DPH3	-2.6674	0.0043686		SH3BGRL3	0.963267	0.0494032		CCDC43	-2.72371	0.00558943		SP9	0.966684	0.0151877		CCDC43	-2.69639	0.00551359
TGFB1	1.33373	0.0268667		DIRC1	-2.65541	0.00844206		C3	0.962529	0.025754		PROSER2	-2.71657	0.00704187		SH2B3	0.964908	0.00640738		AK3	-2.68032	0.00551178
HDGF	1.33319	0.0300831		FSHB	-2.65088	0.00697584		C4orf48	0.960234	0.0424717		CCKAR	-2.68946	0.011709		CYP4V2	0.96455	0.0138186		CDC5L	-2.67258	0.00457786
RGS5	1.33244	0.0171883		CDX4	-2.64277	0.00845461		WDR11	0.959584	0.0242682		OR10J4	-2.65811	0.0106374		IFIT1	0.963549	0.0289538		MAP3K9	-2.64935	0.00763615
PCBP4	1.32921	0.00352127		FAM237B	-2.63416	0.00407004		FYB1	0.957622	0.0172251		AMN	-2.63104	0.011709		LSP1	0.956574	0.0320507		GMEB1	-2.6259	0.00479883
TNFAIP2	1.3227	0.021703		GMEB1	-2.62174	0.00160372		ATP2A3	0.95706	0.0123467		GMEB1	-2.63004	0.00534966		DDX60	0.954598	0.0381303		VSIG1	-2.61885	0.0079484
IL3RA	1.32022	0.0217195		MTHFD2	-2.61678	0.00204412		ASPG	0.949848	0.0211489		FBXO44	-2.62844	0.00847321		TOMM40	0.952451	0.0130036		OR10J4	-2.61315	0.0102072
DDX60	1.31622	0.00866027		APOLD1	-2.6154	0.00391781		SP9	0.949401	0.017617		VSIG1	-2.62549	0.00847321		EDC3	0.951973	0.0210236		TIGD1	-2.61027	0.00902685
FSCN1	1.31201	0.0226538		MTHFD2L	-2.61204	0.00182693		FANCC	0.943596	0.0161838		TIGD1	-2.6219	0.0100793		PPIAL4A	0.951894	0.0316388		AMN	-2.60559	0.0130996
C1QB	1.31154	0.01257		METAP1D	-2.6013	0.00452593		ZNF736	0.941766	0.0454903		UGGT2	-2.58953	0.0140455		GAA	0.946697	0.0221858		FSHB	-2.59214	0.00881578
PLCB2	1.31089	0.0165887		VSIG1	-2.59873	0.00419367		ELOVL5	0.941412	0.0451002		FSHB	-2.58647	0.0100793		PCBP4	0.944873	0.0153423		EPYC	-2.57781	0.00920553
EXD1	1.30822	0.0233495		FBXO27	-2.59291	0.00466794		GAA	0.937634	0.0254849		SLC28A2	-2.57463	0.011709		ATP2A3	0.943182	0.0133152		ABCA9	-2.56456	0.0110904
S100A10	1.30787	0.0440782		ABCA9	-2.56781	0.00628961		HIBCH	0.937587	0.0408033		ABCA9	-2.57163	0.011709		UFD1	0.940242	0.0182026		CCKAR	-2.54342	0.0164186
LPIN3	1.30662	0.0181317		TIGD1	-2.55295	0.00498922		DENND4B	0.935308	0.0241383		SATB2	-2.56355	0.0120999		WIPF1	0.936954	0.0359382		SATB2	-2.54047	0.0115662
CASP4	1.30459	0.0142355		CCDC43	-2.55059	0.00452985		LSP1	0.932998	0.0423952		PERCC1	-2.55564	0.0150292		CCDC71L	0.934921	0.021382		RIMS1	-2.53893	0.0102072
EBF1	1.30319	0.0109652		CDC34	-2.53129	0.0088991		CCDC71L	0.930076	0.0215956		PWWP3A	-2.54331	0.00240702		LIPA	0.93115	0.0192838		MTHFD2	-2.53831	0.00338121
RASL11A	1.29674	0.00466794		C1GALT1C1	-2.51911	0.00612445		LIPA	0.929207	0.0195689		MTHFD2	-2.52577	0.00412642		IL2RA	0.9282	0.0257258		SLC28A2	-2.51125	0.0118445
FDPS	1.29604	0.0166618		INSL5	-2.49559	0.0102062		IFIT1	0.927503	0.0412826		C1orf141	-2.52351	0.0100359		FANCC	0.927931	0.0247835		SUPT4H1	-2.51107	0.00496613
GPRIN3	1.29482	0.0155553		AS3MT	-2.47782	0.00227548		IGSF6	0.919785	0.0240457		SFTA2	-2.51702	0.011709		PKD2	0.927304	0.0444308		PERCC1	-2.4999	0.0158967
ATP5MC1	1.29098	0.0087901		MANBA	-2.47733	0.00452985		CDK18	0.916909	0.0222896		ACSS2	-2.51504	0.0100359		HGSNAT	0.924166	0.0237527		PWWP3A	-2.49103	0.00233083
POLR2J3	1.29062	0.0236844		S100A3	-2.47623	0.00209148		CPNE1	0.915296	0.037836		EPYC	-2.51394	0.011709		RIMS3	0.915246	0.0344223		ACSS2	-2.48147	0.0100409
CIAPIN1	1.28297	0.0227622		AKAP10	-2.47501	0.00711231		RGS16	0.914381	0.0288827		KATNAL2	-2.51077	0.0143667		ZNF316	0.912353	0.0282664		KATNAL2	-2.47989	0.0138186
ADAR	1.2792	0.0370825		KCNT1	-2.47408	0.003008		PPP1R2	0.91106	0.0275577		ZNF230	-2.50498	0.0122113		IGSF6	0.911719	0.0237527		SPINK14	-2.47418	0.0149998
FYB1	1.27734	0.021909		DHFR	-2.47045	0.00913968		UBALD1	0.910821	0.0281135		SCHIP1	-2.49636	0.00852618		ZNF385C	0.911683	0.0297235		RABGAP1L	-2.47232	0.00408814
ARL16	1.27479	0.0160913		AMN	-2.47013	0.0215152		ZNF385C	0.910575	0.0247838		RABGAP1L	-2.48959	0.00444863		PPP1R2	0.909541	0.0288993		SCHIP1	-2.47111	0.0073092
ADARB1	1.27365	0.00902615		PIM2	-2.4694	0.00459816		SIN3B	0.908188	0.0162766		OR6Q1	-2.48102	0.0108718		CPNE1	0.904452	0.0444308		ZNF230	-2.45657	0.0131046
PRELID3B	1.27124	0.0122969		OTOL1	-2.45749	0.00419367		WIPF1	0.907329	0.0497485		SUPT4H1	-2.46511	0.00534966		DENND4B	0.903532	0.039026		C1orf141	-2.44314	0.0120758
SMARCD3	1.26807	0.0168958		SHISA6	-2.45017	0.00452985		LMO3	0.905028	0.0241739		MRGPRD	-2.45485	0.0120999		UBALD1	0.902846	0.0282664		INSIG1	-2.44189	0.0136273
WDR11	1.2679	0.0160913		KBTBD12	-2.44997	0.00812594		SLC12A9	0.904443	0.0242682		SPINK14	-2.43545	0.0170746		COPS9	0.902061	0.0241422		OR6Q1	-2.43384	0.0114167
SLC35E2A	1.26052	0.0180222		TF	-2.44021	0.00321056		PRR29	0.904255	0.0223193		AKTIP	-2.43317	0.00715633		ABHD2	0.900127	0.0430233		SPOCK3	-2.42271	0.0158167
NIBAN2	1.25904	0.0088991		NIT2	-2.43542	0.011645		IL2RA	0.903713	0.0301429		OR2A4	-2.42845	0.00661821		BTBD6	0.897864	0.044555		BST1	-2.41275	0.00218938
PLOD1	1.25672	0.0190485		OR10J4	-2.42308	0.00388247		HGSNAT	0.902299	0.0289225		BST1	-2.42691	0.00298388		LMO3	0.897406	0.0248292		SFTA2	-2.40461	0.0158167
MTIF3	1.25272	0.0131819		SLC24A3	-2.4169	0.00956834		GEM	0.899099	0.0238322		DNAJB8	-2.42142	0.0128717		PRR7	0.895814	0.0302927		GNPAT	-2.40254	0.00763615
SLFNL1	1.25234	0.0081615		SDS	-2.41501	0.00352671		ZNF316	0.89648	0.0291752		GNPAT	-2.41925	0.00808222		LRATD2	0.895712	0.0150996		C1GALT1C1	-2.40037	0.00881578
C5orf38	1.24928	0.0155843		ANKEF1	-2.41446	0.00234403		PCBP4	0.894379	0.0259317		BLK	-2.41902	0.011709		SLC12A9	0.89562	0.0246471		MRGPRD	-2.39326	0.0130996
SMAD6	1.24341	0.0433608		H2AP	-2.41324	0.0185096		UNC45A	0.891569	0.0408732		CHRDL2	-2.41715	0.00692018		GEM	0.893538	0.024961		KCNT1	-2.39169	0.0132636
PLEKHG5	1.24236	0.00924072		SATB2	-2.41117	0.00783376		EDNRA	0.88718	0.0260661		MAGEA10	-2.41359	0.0181346		TNFAIP3	0.892049	0.0381335		AKTIP	-2.38794	0.00710261
COL3A1	1.24207	0.0172996		VAMP4	-2.39217	0.00997738		RIMS3	0.887051	0.0410744		BMF	-2.40099	0.0197388		MARCKS	0.891309	0.0459224		MAGEA10	-2.38777	0.0176918
MCAM	1.23987	0.00844206		P4HA2	-2.38199	0.0099181		LRATD2	0.887	0.0170746		SERHL2	-2.40076	0.0131406		PIGR	0.891212	0.0221858		COPS7B	-2.38664	0.00710261
ZNF532	1.23807	0.00812594		RABGAP1L	-2.38021	0.0015482		NR4A1	0.886079	0.0371365		PGAP6	-2.40062	0.00512585		EDNRA	0.889938	0.0254524		AS3MT	-2.37798	0.0130703
POLD4	1.23796	0.0338838		GPR33	-2.37144	0.00589098		XPA	0.881106	0.0419171		RIMS1	-2.39472	0.0133472		SIPA1	0.886606	0.0252797		OR2A4	-2.376	0.00710261
ATXN1	1.23748	0.00930606		COPS7B	-2.3709	0.00279539		COPS9	0.88089	0.035487		DNAJC4	-2.39305	0.00807907		LMBR1L	0.88581	0.0172617		BLK	-2.37412	0.0123381
HIBCH	1.23725	0.0229995		TMEM229B	-2.36935	0.0015595		PRR7	0.878552	0.0347059		COPS7B	-2.38986	0.00843233		XPA	0.88574	0.034096		TMEM229B	-2.37164	0.0074074
TMEM37	1.2363	0.0298137		MAGEA2	-2.36206	0.00442235		DPM1	0.876844	0.0425225		KCNT1	-2.38924	0.0155224		FRMD4A	0.884055	0.0320507		SERHL2	-2.37124	0.0117218
NPC2	1.23538	0.0243485		ZFP36	-2.36132	0.034817		EPSTI1	0.876753	0.0288948		DMC1	-2.38765	0.0140455		B3GALT6	0.88319	0.0326369		MTHFD2L	-2.3707	0.0138852
COL1A1	1.2344	0.0173678		OPLAH	-2.34925	0.00261109		POU6F1	0.873799	0.0291116		C1GALT1C1	-2.37957	0.0100682		SIN3B	0.881206	0.0191293		CHRDL2	-2.35943	0.00873757
WFDC1	1.23376	0.0180222		FCER1A	-2.34584	0.00340163		SIPA1	0.872547	0.0369988		INSIG1	-2.37921	0.0156278		TGFB1I1	0.880913	0.0428392		DNAJB8	-2.35814	0.0138852
MOXD1	1.23312	0.0364275		C5orf60	-2.34198	0.00268056		TBC1D3C	0.871666	0.0267758		IL9R	-2.37626	0.0192906		ARF5	0.877147	0.0257149		DNAJC4	-2.35726	0.0079484
FADS3	1.23301	0.021703		GRXCR1	-2.32939	0.00495036		NFRKB	0.868276	0.0357229		TMEM229B	-2.37598	0.00873667		CDK18	0.877027	0.0298748		BMF	-2.3507	0.0199775
PPP4R3B	1.23293	0.0445295		TGM7	-2.32812	0.00389847		TGFB1I1	0.867957	0.0459984		IL6	-2.37037	0.0181346		ARMH3	0.872166	0.0444308		DCDC2B	-2.34809	0.0102072
PRXL2B	1.23215	0.0155553		BST1	-2.32353	0.000752851		LMBR1L	0.866426	0.0214058		DCDC2B	-2.36927	0.00981974		LRP12	0.871026	0.0271615		DMC1	-2.34459	0.0132208
MRC2	1.23055	0.00995298		STAM2	-2.32177	0.00844206		B3GALT6	0.863131	0.0363206		AS3MT	-2.36842	0.0156116		PRR29	0.86777	0.0297807		MANBA	-2.34096	0.0127156
IFIT1	1.22872	0.0150031		ZNF570	-2.32167	0.00155452		HIC2	0.860938	0.0321737		NXPE2	-2.36612	0.0186605		HIC2	0.867538	0.035146		TMEM52	-2.33669	0.0123381
TBX3	1.22695	0.030749		DNAJC21	-2.31943	0.00794236		LRP12	0.860569	0.0288827		SCLT1	-2.34751	0.0170732		ITGAX	0.864635	0.0322877		NXPE2	-2.31793	0.0201663
PRPF6	1.22585	0.0156785		GNPAT	-2.31775	0.00570212		BACH1	0.859505	0.0387392		TMEM52	-2.34563	0.0144415		DPM1	0.862348	0.0475438		PGAP6	-2.31597	0.00673071
MYL6B	1.22347	0.015366		ZNF304	-2.31142	0.00155452		FRMD4A	0.858607	0.0408033		AQP9	-2.34216	0.0192505		FNIP2	0.858772	0.0297807		VAMP4	-2.31387	0.0198286
RAPGEF3	1.21731	0.0195297		SCHIP1	-2.31121	0.00321056		ITGAX	0.854786	0.0371365		PLCB4	-2.33939	0.00806855		TBC1D3C	0.857567	0.0251559		AQP9	-2.31245	0.0180016
CDH5	1.21685	0.0396488		KATNAL2	-2.31114	0.0088991		POFUT2	0.849408	0.0277565		MTHFD2L	-2.33753	0.0174856		NFRKB	0.856878	0.042406		IL9R	-2.30386	0.0214817
MPPED2	1.20868	0.0269677		TMEM52	-2.30575	0.00189844		PIGR	0.847696	0.0399836		SPOCK3	-2.33537	0.0215956		BACH1	0.856289	0.0411351		PPP1R3F	-2.30227	0.0175835
APMAP	1.20831	0.0249627		ZMYM1	-2.29535	0.0130371		SERPINB9	0.844341	0.0438428		PSKH1	-2.33341	0.0127791		POFUT2	0.852815	0.0257149		SCLT1	-2.30096	0.0172617
SPON2	1.20822	0.00945614		SPATA2	-2.29165	0.0088991		CTU1	0.843458	0.0494021		MANBA	-2.31742	0.0143667		SEPTIN5	0.850343	0.0319963		IL6	-2.29829	0.0197048
CUEDC1	1.20749	0.016697		ACSS2	-2.28879	0.0116244		ARF5	0.843398	0.0431102		SOX11	-2.31378	0.0242682		ZNF562	0.850044	0.0339248		SHISA6	-2.29149	0.0153229
FBLN5	1.20668	0.011505		KRTAP10-6	-2.28815	0.0077767		FAAP20	0.838983	0.0423952		TMEM52B	-2.31208	0.00683864		CCL3L3	0.848037	0.0411351		FCER1A	-2.28249	0.0142552
SH3BGRL3	1.20527	0.00620214		PANX3	-2.28005	0.00464892		ZNF562	0.836569	0.0381107		PPP1R3F	-2.30961	0.0192505		POU6F1	0.844151	0.0359382		CENPI	-2.2742	0.0149592
PIAS4	1.20251	0.0417834		BMP10	-2.27626	0.00283269		FNIP2	0.836364	0.0369645		VAMP4	-2.30325	0.0215105		SP140L	0.837129	0.0359382		TMEM52B	-2.2727	0.00676969
STK17B	1.20232	0.0195297		TMEM209	-2.2745	0.0160637		NPR2	0.834851	0.0456705		CENPI	-2.29673	0.0154279		SERPINB9	0.836693	0.0428392		TOMM34	-2.26614	0.00481703
SERPINA1	1.20084	0.0315575		PPP1R3F	-2.27107	0.00539094		DTD1	0.833889	0.043836		TOMM34	-2.29516	0.00444863		FAAP20	0.833985	0.0430233		NIT2	-2.26349	0.0259487
LTBP4	1.19802	0.020141		CYTL1	-2.26565	0.020303		IER5	0.824797	0.0485403		MKS1	-2.29409	0.015576		HIGD2A	0.830723	0.0469062		PLCB4	-2.25995	0.00900353
CCDC107	1.19204	0.0497797		SOCS3	-2.26065	0.0116244		SEPTIN5	0.823486	0.0371944		SAMD1	-2.28849	0.013572		DTD1	0.829652	0.0411351		PSKH1	-2.25987	0.0138852
PIGR	1.18942	0.016697		UCP1	-2.25888	0.00770529		MPPE1	0.820806	0.0398034		SAMD7	-2.28506	0.0271838		GOLGA6L6	0.825799	0.0321443		SOX11	-2.25946	0.0255751
PSMG3	1.18691	0.0336226		SIK1	-2.25632	0.0039468		SLA	0.820213	0.0384145		FCER1A	-2.28189	0.0161838		EPSTI1	0.821683	0.0468958		SAMD7	-2.25703	0.0278707
H2AC6	1.18247	0.0485594		MAGEA10	-2.25293	0.0116937		BAGE3	0.819977	0.0381107		HOXC11	-2.27854	0.0288948		NSMF	0.818971	0.0372048		GPR33	-2.25088	0.0199321
ZYX	1.17952	0.0187519		NAA40	-2.24534	0.0088991		SP140L	0.81055	0.0484839		SHISA6	-2.27062	0.017514		MAST3	0.816134	0.0455868		CDH2	-2.23955	0.0174623
NPB	1.17117	0.0496229		AK3	-2.24045	0.0172996		NRM	0.797426	0.0499736		PRDM4	-2.26865	0.00733531		BAGE3	0.812957	0.0424835		P4HA2	-2.23335	0.0160717
ZEB2	1.16747	0.0164593		TNNI1	-2.22848	0.00522383		GOLGA6L6	0.79685	0.0423952		KCNH2	-2.26664	0.012851		TMEM26	0.812766	0.0453267		OR10H3	-2.22401	0.01958
PARP10	1.16427	0.0216944		DCDC2B	-2.22558	0.0123088						GBP1	-2.26648	0.0155283		KRBA1	0.812263	0.0452886		FBXL3	-2.22333	0.0079484
RPL27	1.16419	0.0349708		DLK2	-2.22163	0.00458493						CDH2	-2.26387	0.0181346		SLA	0.807876	0.0407327		GBP1	-2.21205	0.0172617
ATP5MJ	1.16383	0.0257217		SERHL2	-2.2069	0.0039484						OR10H3	-2.26011	0.0192505		MPPE1	0.806007	0.0377695		SAMD1	-2.21179	0.0168217
PARP14	1.16223	0.0215449		ZFYVE28	-2.20534	0.00579776						ZNF213	-2.25692	0.00733531		NRM	0.800454	0.044555		MKS1	-2.21025	0.0176916
PIEZO2	1.16203	0.0370402		TMEM248	-2.19325	0.00866027						FBXL3	-2.25172	0.00878167		GSAP	0.792588	0.0468158		KCNH2	-2.20983	0.0143701
PPP3R1	1.16152	0.0364656		OMD	-2.19287	0.00757731						ANKRD24	-2.24953	0.0223632		OARD1	0.786751	0.0488321		HOXC11	-2.20912	0.0313653
WSB1	1.16111	0.0430102		MYO1A	-2.19183	0.00960104						GBX1	-2.24691	0.0235804						MYO1A	-2.20733	0.0199775
NABP1	1.15943	0.0491202		AQP9	-2.18657	0.00770529						GPR33	-2.23476	0.0234348						S100A3	-2.20503	0.0188388
TM4SF4	1.15911	0.0257706		MRPL16	-2.1823	0.00442235						POTEG	-2.23467	0.012851						ZNF213	-2.20121	0.0079484
MRPL18	1.15819	0.0485594		CENPI	-2.17997	0.00844206						MKKS	-2.23355	0.0274767						ANKRD24	-2.20054	0.0241422
PLEKHO1	1.15811	0.0459437		ATF3	-2.17679	0.00419367						NIT2	-2.23169	0.0288827						DHFR	-2.20017	0.0260313
CD99	1.15789	0.0182286		PERCC1	-2.17173	0.0177175						MYOT	-2.22531	0.0214058						POTEG	-2.18973	0.0130294
PDZD2	1.15566	0.0122848		FANK1	-2.1623	0.00279539						MYO1A	-2.21601	0.0206164						MKKS	-2.18683	0.0310207
PUF60	1.1464	0.0242861		CTSF	-2.1614	0.00564925						P4HA2	-2.20811	0.017839						TTC23	-2.18492	0.00432859
COL6A2	1.14234	0.0145415		ZNF230	-2.15543	0.012518						ABCG5	-2.20625	0.0144491						PRDM4	-2.17927	0.00972595
MOCS3	1.1377	0.0236844		TTC23	-2.15139	0.00100729						TASP1	-2.20602	0.011709						UCP1	-2.17757	0.0246276
FBXL8	1.13716	0.041585		PWWP3A	-2.14576	0.00419367						TTC23	-2.19878	0.00506684						SLC5A10	-2.17603	0.0193425
CFHR1	1.13563	0.0259478		CA7	-2.14156	0.0215955						SLC5A10	-2.19436	0.0192991						SMCO4	-2.17546	0.0107712
WIPF1	1.13454	0.0216209		CDC5L	-2.13964	0.0087901						SMCO4	-2.19286	0.011709						ABCG5	-2.17448	0.0142552
FAM110A	1.13227	0.0345506		UBE2F	-2.13679	0.00783376						EDC4	-2.19217	0.0194961						GBX1	-2.17172	0.0267139
XPO7	1.13211	0.041585		DNAJC4	-2.1361	0.00945614						ZNF467	-2.19044	0.0198636						CLCN4	-2.16831	0.0158967
CRIP1	1.13052	0.0164855		CHST8	-2.12759	0.012705						SLC24A5	-2.18678	0.0314345						MYOT	-2.16782	0.0241422
SYT3	1.13021	0.0491202		OR6Q1	-2.12519	0.00926381						ZFAT	-2.18225	0.0274767						EDC4	-2.16358	0.0197975
MECOM	1.12613	0.0190148		CDH2	-2.12371	0.00602633						TOMM40L	-2.18204	0.0242682						ZNF467	-2.16153	0.0216316
RHOA	1.1232	0.0148595		CTXND1	-2.12032	0.00614168						CLCN4	-2.17932	0.0173231						SLC24A5	-2.16095	0.0320507
TPP1	1.1231	0.0237385		LCN2	-2.11892	0.00527545						AKAP1	-2.17602	0.0169373						ZFAT	-2.15869	0.0251143
PRRC1	1.12237	0.0358087		CLCN4	-2.11526	0.00764964						UCP1	-2.16921	0.0272204						CDX4	-2.14917	0.0260836
RIMS3	1.11873	0.0486187		CCDC28A	-2.10735	0.0150248						S100A3	-2.16911	0.0227939						TOMM40L	-2.1476	0.0251559
MARCHF6	1.11775	0.0256328		RDH12	-2.09645	0.0159282						ABCC11	-2.16895	0.0197949						AKAP1	-2.13828	0.0176871
MMRN2	1.11726	0.0391173		TOMM34	-2.09508	0.00812372						CCL2	-2.15947	0.0400189						TMEM132E	-2.13595	0.0246562
BTBD6	1.11607	0.0445295		BLK	-2.09347	0.0102415						TMEM132E	-2.15863	0.026894						LCN2	-2.13477	0.0286763
TBC1D25	1.11501	0.028714		AKTIP	-2.09258	0.00458493						WFDC8	-2.15308	0.0348005						LIPF	-2.13196	0.0297932
LSP1	1.11242	0.0427154		DPRX	-2.09131	0.00461792						BPGM	-2.1513	0.00704187						BPGM	-2.12626	0.0070412
WNT11	1.1097	0.0346513		SLC28A2	-2.09036	0.00930606						DHFR	-2.15047	0.0291558						WFDC8	-2.12241	0.035146
TUBA3D	1.10538	0.0491202		TMEM177	-2.08953	0.0141085						LIPF	-2.15002	0.0288948						TASP1	-2.12228	0.0142552
FKBP8	1.10168	0.0358087		CLEC3A	-2.08869	0.0100759						ZNF653	-2.14767	0.0342705						MAGEA2	-2.11954	0.0198286
ABHD16A	1.09946	0.0428131		DMC1	-2.08775	0.00419367						RNF175	-2.14456	0.0243939						TNNI1	-2.11694	0.0175835
PRKRIP1	1.09817	0.0374638		MRRF	-2.0876	0.00960104						SCRT2	-2.1444	0.0243939						ZNF331	-2.10988	0.0138852
H2BC4	1.09653	0.0232289		OR1E3	-2.08721	0.0108006						LCN2	-2.14352	0.0321737						SCRT2	-2.10782	0.0246562
INAVA	1.09464	0.0479261		SAMD7	-2.08546	0.0232429						IL17RB	-2.13944	0.0266153						IL17RB	-2.10763	0.0260313
ARF5	1.09256	0.0145415		SLC5A10	-2.08319	0.0171197						MRPS22	-2.13356	0.00733531						ITIH6	-2.10758	0.0346722
SSBP4	1.09067	0.0468883		GADD45B	-2.07849	0.012705						ZNF331	-2.13284	0.0154279						UBE2F	-2.10426	0.0175835
GASK1B	1.08707	0.0236844		HBM	-2.07014	0.00574943						ZPBP2	-2.12513	0.0384145						CYTL1	-2.10025	0.0474916
SMARCA2	1.08437	0.040261		SMCO4	-2.06983	0.00452985						PLEKHF1	-2.12392	0.0308557						SCAMP3	-2.09552	0.0196026
ARHGEF2	1.08197	0.0237385		GK2	-2.06915	0.0193958						GLT6D1	-2.12309	0.0160682						CCL2	-2.09527	0.0404779
GATA3	1.08196	0.0482665		SCAI	-2.06712	0.00582264						SCAMP3	-2.118	0.0197388						OR51B5	-2.09311	0.0211512
HGSNAT	1.07703	0.0370825		ZNF331	-2.06148	0.00345216						TAS2R19	-2.11432	0.0211489						ZNF653	-2.08594	0.0352919
TNFSF12	1.06787	0.0459446		LIPF	-2.0598	0.0217195						OR51B5	-2.11062	0.0207763						ABCC11	-2.07914	0.0244072
IRAG1	1.06298	0.0376724		MRGPRD	-2.05337	0.009675						XPO6	-2.10826	0.00512585						MDGA2	-2.07857	0.0252797
UBE2V1	1.06203	0.0383339		SLC35B1	-2.05177	0.0081615						TNNI1	-2.1036	0.0197388						TAS2R19	-2.07594	0.0198468
SOX17	1.06005	0.0373265		CENPW	-2.05067	0.00866027						UBE2F	-2.10211	0.0190717						ZPBP2	-2.07296	0.0404779
RPL36AL	1.05589	0.0312952		TMEM132E	-2.05057	0.00564925						MAGEA2	-2.08268	0.0227939						MRPS22	-2.07218	0.0079484
SEPTIN5	1.05223	0.0499151		FBXL3	-2.04678	0.00933331						FAM25A	-2.07795	0.0271838						PLEKHF1	-2.06977	0.0335623
COPS9	1.05191	0.0274337		ZFAT	-2.04084	0.00582264						SRD5A2	-2.06012	0.0284424						DNAJC21	-2.06883	0.0158967
SP140L	1.04855	0.0485594		TMEM52B	-2.03996	0.0053122						MSMP	-2.05842	0.0288948						RNF175	-2.06155	0.0286255
CD93	1.04363	0.0402992		OR2A4	-2.03406	0.011465						CDX4	-2.0521	0.03431						ZFYVE28	-2.06015	0.0117218
ANTKMT	1.03662	0.0402992		BMF	-2.03197	0.0226525						CHST6	-2.05137	0.0431275						XPO6	-2.0576	0.00583133
MAP3K13	1.03529	0.0257706		SLA2	-2.03103	0.0122969						OR10G6	-2.05088	0.0293175						ZNF570	-2.05747	0.0142552
TNFSF10	1.03425	0.0461244		SLC24A5	-2.02938	0.0215449						MCHR1	-2.0475	0.0321737						CTSF	-2.05408	0.0132208
PNISR	1.03423	0.0345506		DENND2A	-2.02548	0.00632355						ZDHHC14	-2.04094	0.0224269						MRPL16	-2.0438	0.0175835
TBCB	1.03314	0.0258067		SNUPN	-2.02367	0.00870657						CTSF	-2.03713	0.0155224						CHST6	-2.02879	0.0430233
LPAR2	1.02685	0.0374638		IL20	-2.02101	0.00799798						ZFYVE28	-2.03387	0.0130845						GLT6D1	-2.02165	0.0211225
LCP2	1.01607	0.0398738		OR10H3	-2.01806	0.0287987						EAPP	-2.02449	0.011709						ZDHHC14	-2.01661	0.0244072
FNIP2	1.01447	0.0384717		CHORDC1	-2.0113	0.0171197						DNAJC21	-2.02258	0.0190717						SRD5A2	-2.01606	0.0298748
NSMF	1.01244	0.041585		OR51B5	-2.00762	0.0303847						MRPL16	-2.02067	0.0211721						FANK1	-2.01521	0.0197048
LMBR1L	1.00692	0.0491202		NXPE2	-2.00744	0.0468883						ZNF570	-2.01598	0.0186605						MCHR1	-2.0122	0.0341473
GAA	1.00334	0.0492487		SCLT1	-2.00695	0.015366						ZNF836	-2.00673	0.0238322						OR10G6	-2.00706	0.0315783
GMFG	0.997125	0.047174		ZNF467	-2.00548	0.0237385						DENND2A	-2.00039	0.0234348						OMD	-2.00108	0.0359299
TMEM26	0.9948	0.0485594		FAM167A	-2.00053	0.0147047						MROH2A	-1.99895	0.0459984						DLK2	-1.99857	0.0303944
SIPA1	0.966871	0.0396734		ABCG5	-1.99837	0.0088991						FAM167A	-1.99598	0.0192991						DENND2A	-1.99623	0.0211512
TCIRG1	0.959016	0.0471606		SCAMP3	-1.99085	0.0102062						FANK1	-1.99384	0.0243939						FAM167A	-1.98978	0.0192838
HIGD2A	0.957981	0.044129		DNAJB8	-1.99074	0.0105273						DLK2	-1.97172	0.0363206						EAPP	-1.98222	0.0128158
				EDC4	-1.98905	0.018519						ECE1	-1.97008	0.0200194						ZNF836	-1.97699	0.0221858
				BPGM	-1.98258	0.00570212						ERCC6L2	-1.96931	0.0199495						SLC7A2	-1.97461	0.0396553
				ATAD2B	-1.98065	0.0164593						OMD	-1.96645	0.0420627						FAM25A	-1.97186	0.0352919
				GCA	-1.97622	0.00902615						LIPI	-1.96528	0.0374451						MROH2A	-1.95892	0.0455811
				SCRT2	-1.97125	0.011505						ERN2	-1.94857	0.0402682						PANX3	-1.95761	0.0317692
				SOCS4	-1.96822	0.0300455						TPCN2	-1.92245	0.0192991						MSMP	-1.954	0.0364994
				WFDC8	-1.96048	0.0195297						MAPK3	-1.92207	0.0212446						ERCC6L2	-1.94797	0.0201663
				BCL11A	-1.96031	0.0433608						NUP210L	-1.91911	0.03431						ERN2	-1.93741	0.039713
				NKX2-2	-1.95962	0.0150031						STRN3	-1.9109	0.0284444						ZNF304	-1.93187	0.0267139
				CHRDL2	-1.95824	0.028008						MYOD1	-1.91073	0.0387392						ZMYM1	-1.92666	0.0449594
				C5orf46	-1.9566	0.0160913						PANX3	-1.91027	0.0381107						LIPI	-1.9159	0.0381335
				ETV7	-1.95503	0.0179967						GML	-1.90888	0.0321737						TPCN2	-1.913	0.0175835
				LRP2BP	-1.95463	0.00930606						XAGE1A	-1.90316	0.0222896						MGAT5B	-1.90564	0.0489103
				DEFB133	-1.95409	0.0123546						CCDC153	-1.89429	0.0361845						CTXND1	-1.90387	0.0352919
				WRN	-1.95124	0.00602633						B3GNT8	-1.88358	0.0321498						CCDC28A	-1.90158	0.0321038
				PATE4	-1.94869	0.0396734						SMIM18	-1.88332	0.0242682						C5orf60	-1.89116	0.0381303
				IL17RB	-1.94632	0.0144271						FGF14	-1.87996	0.0494032						MYOD1	-1.88926	0.0364716
				POTEG	-1.94593	0.00612445						CTXND1	-1.87878	0.0418224						NUP210L	-1.88745	0.0345654
				PNMA3	-1.94496	0.017464						FAM71D	-1.87672	0.0349561						CENPW	-1.88678	0.0248292
				SAG	-1.94395	0.0364656						SLC2A11	-1.87489	0.0291752						ECE1	-1.88414	0.0248292
				SOX11	-1.93886	0.0452852						OR5W2	-1.87425	0.0493858						MRRF	-1.87842	0.0241422
				CHST6	-1.93285	0.0300831						METAP1	-1.87141	0.00886119						MAPK3	-1.87391	0.0248292
				TOMM40L	-1.9318	0.0217499						ZNF304	-1.8707	0.0373983						METAP1	-1.87286	0.00764761
				IFIT1B	-1.93038	0.0137061						CENPW	-1.8695	0.0275392						DEFB133	-1.86993	0.0430233
				MGAT5B	-1.92883	0.015366						TAAR6	-1.86892	0.0386811						STRN3	-1.8693	0.0320331
				SUSD5	-1.92752	0.0190981						DEFB133	-1.86432	0.0482423						FAM71D	-1.86876	0.0321713
				FCHO1	-1.92542	0.0067128						CCDC28A	-1.86393	0.0361845						H2BC5	-1.85959	0.0257258
				ERN2	-1.9237	0.0222958						CIPC	-1.85764	0.0431102						SOCS4	-1.85284	0.0493845
				PVALEF	-1.9222	0.0160913						H2BC5	-1.85386	0.0288948						FGF14	-1.85208	0.0469062
				DNASE1L2	-1.91816	0.00932154						TUBA3C	-1.85242	0.0375055						XAGE1A	-1.84914	0.0263278
				STX18	-1.91062	0.0242861						MDGA2	-1.84702	0.04517						PNMA3	-1.84758	0.0373141
				ANKRD24	-1.90957	0.0370825						OR4D6	-1.84112	0.0238322						OR5W2	-1.84637	0.0455811
				METAP1	-1.90666	0.00461792						CD34	-1.84092	0.0271273						A4GNT	-1.84627	0.0455868
				H2BC5	-1.90465	0.0160913						MRRF	-1.84045	0.0271838						GML	-1.84558	0.0375457
				SUV39H2	-1.90287	0.0141085						OPN1LW	-1.83783	0.0201114						TSGA13	-1.84491	0.0411351
				PACRG	-1.89772	0.00929709						TSGA13	-1.83732	0.0423952						C1orf189	-1.84317	0.0468958
				ADAM28	-1.89725	0.0180222						PSMD7	-1.83539	0.0399836						TAAR6	-1.8425	0.0388003
				KCNT2	-1.89695	0.0115782						C2CD2	-1.83301	0.0398208						CCDC153	-1.84137	0.0381335
				ZDHHC14	-1.89457	0.0237448						PNMA3	-1.83088	0.0399836						TUBA3C	-1.83472	0.0377567
				AKAP1	-1.88961	0.020303						ASAH2B	-1.83029	0.03431						SCAI	-1.82231	0.0411351
				TRIM11	-1.88458	0.00945614						ATP1B4	-1.82537	0.049808						ASAH2B	-1.82142	0.0321713
				SRP14	-1.8832	0.020141						LGALS12	-1.81951	0.0399836						CIPC	-1.82115	0.042406
				A4GNT	-1.88117	0.0137061						TEX101	-1.8182	0.0371365						C2CD2	-1.81758	0.0381335
				GLIPR2	-1.88049	0.034195						CIDEC	-1.81437	0.0400189						TEX101	-1.81595	0.0364716
				FAM71D	-1.88041	0.0102415						B3GNT4	-1.8088	0.0420069						PLSCR5	-1.81196	0.0483166
				CCDC140	-1.88027	0.0184038						TIMELESS	-1.80401	0.0381107						FBXO27	-1.80502	0.0449447
				GPR17	-1.87966	0.0215449						RBL2	-1.80162	0.0194888						WRN	-1.80363	0.0318816
				VXN	-1.87778	0.0240002						DDX55	-1.80048	0.016962						B3GNT8	-1.80067	0.0359382
				ATP12A	-1.87276	0.0160913						DNAH14	-1.79651	0.0339288						SMIM18	-1.79299	0.0323094
				MBTD1	-1.86926	0.0415362						DERL1	-1.78932	0.0214058						TIMELESS	-1.79093	0.035146
				GTF3C4	-1.86186	0.00913968						ANKRD18A	-1.78792	0.0288948						OR4D6	-1.7884	0.027659
				TPCN2	-1.8596	0.00783376						WRN	-1.7875	0.0380176						B3GNT4	-1.78208	0.0414754
				C1orf141	-1.85889	0.0226525						SWT1	-1.78699	0.0456082						LGALS12	-1.78186	0.0402955
				HEPACAM	-1.85606	0.0180222						LRRC45	-1.78626	0.0284444						PPP1R36	-1.77549	0.0392209
				TAS2R19	-1.85156	0.00824662						EPO	-1.78249	0.0275577						HPS5	-1.77327	0.018921
				C1orf189	-1.84637	0.0151562						PPP1R36	-1.78178	0.0438428						FAM234B	-1.769	0.0478045
				SP140	-1.84556	0.0190148						ELAVL4	-1.77886	0.0291008						OPN1LW	-1.76806	0.0247835
				GBP1	-1.84511	0.035415						SPDYE5	-1.77881	0.0383328						DERL1	-1.76776	0.0211512
				GABRB3	-1.84417	0.0192985						ZNF229	-1.7727	0.0451002						ZNF229	-1.76764	0.0388003
				NOL4	-1.8435	0.0495214						HPS5	-1.76771	0.0210809						ANKEF1	-1.76697	0.0347497
				SEC13	-1.84207	0.0107643						LIX1	-1.76161	0.0498773						KCNT2	-1.76592	0.0493845
				P2RY2	-1.84023	0.00795675						RFESD	-1.75633	0.0431102						CIDEC	-1.76456	0.0416409
				PPP1R36	-1.8344	0.0116244						BTBD18	-1.75498	0.0488984						SPDYE5	-1.76166	0.0359382
				GRIP1	-1.82887	0.020638						CUTC	-1.75268	0.0308557						SUV39H2	-1.76056	0.0411351
				GREB1L	-1.8255	0.0179666						GSDMD	-1.75128	0.0202295						CD34	-1.75671	0.042406
				HOXC11	-1.82046	0.0178894						MYO5C	-1.74534	0.0453985						LRP2BP	-1.75494	0.037529
				TEX101	-1.81891	0.0496229						SEPTIN1	-1.74303	0.0484839						DNASE1L2	-1.75444	0.0429572
				IQCF5	-1.81869	0.0124083						ZNF451	-1.74225	0.0290149						SLC2A11	-1.75413	0.0452886
				VWA2	-1.81745	0.020141						SUV39H2	-1.74213	0.0456855						DDX55	-1.74795	0.0192838
				FAM133B	-1.81737	0.0215449						RNF217	-1.73966	0.0423952						RFESD	-1.74659	0.0407327
				PLSCR5	-1.81532	0.0143683						LAMC3	-1.73854	0.0478375						ZNF451	-1.74579	0.0264222
				ZNF610	-1.81192	0.0250048						DNASE1L2	-1.73808	0.0494032						DNAH14	-1.74574	0.0364824
				KCNH2	-1.81133	0.021909						RCN3	-1.73158	0.0399836						SWT1	-1.74362	0.0473161
				OR52E1	-1.80853	0.0146013						GRAMD1B	-1.73085	0.0488984						GLIPR2	-1.74182	0.0416409
				KRTAP5-5	-1.80852	0.0160913						JADE1	-1.72798	0.0488984						ELAVL4	-1.74121	0.0321038
				ERCC6L2	-1.80717	0.0236844						ARHGEF11	-1.72784	0.0386838						LRRC45	-1.74089	0.0321038
				ZNF213	-1.80577	0.0122969						LRP2BP	-1.7253	0.0431102						SEPTIN1	-1.73941	0.0449447
				NUP210L	-1.80458	0.0216354						GLIPR2	-1.72043	0.0438428						BTBD18	-1.73908	0.0469062
				ASAH2B	-1.8033	0.018519						ACTR3B	-1.70967	0.0243939						CUTC	-1.73795	0.031717
				HYAL1	-1.79807	0.00945614						SPINK9	-1.70854	0.0335314						VXN	-1.7343	0.0469062
				ZNF836	-1.79793	0.00844206						TEX50	-1.70634	0.0420069						GSDMD	-1.7291	0.0211512
				L3MBTL1	-1.7964	0.0116477						TMEM270	-1.70613	0.03431						PACRG	-1.72876	0.0469062
				HPS5	-1.79448	0.0081615						ALPK3	-1.69267	0.0293336						ANKRD18A	-1.72743	0.0373141
				DCUN1D4	-1.79373	0.0123769						MKRN2OS	-1.68268	0.0339288						MYO5C	-1.72351	0.0405007
				TEX51	-1.79283	0.0237385						GALNT17	-1.65958	0.0281135						RBL2	-1.72344	0.0243499
				ZPBP2	-1.7858	0.0367812						RPAIN	-1.65229	0.035487						LIX1	-1.72248	0.0489469
				MYOT	-1.7835	0.0378656						SDC1	-1.64981	0.0475186						EPO	-1.72022	0.0340781
				TBXT	-1.78288	0.0239423						ANKEF1	-1.64068	0.0459984						GRAMD1B	-1.71896	0.0452421
				PSKH1	-1.7808	0.0160181						TIMMDC1	-1.63144	0.028283						SPINK9	-1.70869	0.0316388
				IL6	-1.78065	0.0180222						MAP7D3	-1.62809	0.028054						JADE1	-1.70385	0.0473161
				OR6V1	-1.77716	0.0140022						HCCS	-1.62641	0.0321498						ALPK3	-1.70096	0.0306535
				RAB11FIP3	-1.77506	0.0313792						AKR1D1	-1.62263	0.0482423						ARHGEF11	-1.68902	0.0404779
				MYOD1	-1.77488	0.0147158						PHGDH	-1.62033	0.0371365						ACTR3B	-1.68782	0.0235416
				IL9R	-1.77362	0.0265111						PRM2	-1.61898	0.0370324						KCNK3	-1.68391	0.0459433
				VEPH1	-1.7722	0.0327044						PDS5B	-1.61526	0.0359764						MKRN2OS	-1.68011	0.0320507
				FAM234B	-1.77166	0.022025						USP6	-1.61236	0.0423952						RCN3	-1.67195	0.0455868
				STX19	-1.77148	0.018519						ITGA2	-1.6113	0.03431						RNF217	-1.66963	0.0455868
				TAAR6	-1.76959	0.0267531						CDYL2	-1.60743	0.0399836						CYP2J2	-1.65868	0.0489103
				ZNF451	-1.76867	0.0163304						SPATA31A5	-1.60169	0.0482423						TMEM270	-1.65529	0.0376607
				SEPTIN1	-1.76726	0.0187047						NEIL3	-1.60125	0.0484839						RDH12	-1.65372	0.0471516
				C5orf49	-1.76133	0.0272818						MED14OS	-1.58681	0.049808						SDC1	-1.65364	0.042166
				SPANXN5	-1.7591	0.0164593						SLC6A11	-1.58164	0.0499721						TEX50	-1.64476	0.0460575
				TNIP3	-1.75876	0.0155843						NMNAT2	-1.57962	0.0399836						MAP7D3	-1.63175	0.0260313
				TUBA3C	-1.758	0.0239423						RAB7A	-1.57821	0.0275577						DPRX	-1.62017	0.0453267
				SNX10	-1.75623	0.0203974						HAX1	-1.55673	0.0400189						L3MBTL1	-1.61863	0.0468158
				ALPK3	-1.75352	0.0216944						APOOL	-1.5523	0.0281528						RPAIN	-1.61853	0.0369206
				TIMELESS	-1.75319	0.0127829						LRRC3	-1.54858	0.0408033						HCCS	-1.61018	0.0341361
				OR5W2	-1.75074	0.0166573						GTF3C6	-1.53964	0.0383328						AKR1D1	-1.60913	0.0452886
				XKRX	-1.74959	0.0258067						PIGW	-1.52294	0.0414653						SPATA31A5	-1.59879	0.0453267
				CABP7	-1.73807	0.0308346						IFT27	-1.51277	0.0431102						GALNT17	-1.59558	0.0339248
				NEUROG3	-1.73668	0.0237385						OR10A3	-1.50613	0.0431102						CDYL2	-1.5922	0.0411351
				SRD5A2	-1.73593	0.0226525						CDC14A	-1.49831	0.0329182						PDS5B	-1.59159	0.0352919
				C2CD2	-1.73365	0.0284077						ODC1	-1.43967	0.0483126						PHGDH	-1.59029	0.0359382
				KCNMB3	-1.73347	0.0227801						RBM48	-1.41954	0.0431102						PRM2	-1.58746	0.0392209
				ZNF229	-1.72941	0.0116244						RAD9A	-1.38368	0.0375055						ITGA2	-1.57669	0.0364716
				GLDC	-1.72874	0.0195297						COPS5	-1.34718	0.0466743						TIMMDC1	-1.56085	0.0340781
				PLEKHF1	-1.72792	0.0404212						ARL5A	-1.24954	0.0369273						NMNAT2	-1.55746	0.0452886
				OR10G6	-1.72656	0.0226525														USP6	-1.557	0.0468958
				KCNK3	-1.7259	0.0166618														RAB7A	-1.55614	0.0267139
				ZNF582	-1.72461	0.0160145														LRRC3	-1.54949	0.0392209
				GLB1L3	-1.72246	0.0215449														APOOL	-1.5427	0.0251559
				RFESD	-1.72193	0.0195297														PIGW	-1.52339	0.0381335
				EAPP	-1.71908	0.0227812														ZNF665	-1.51973	0.0489103
				FBLN2	-1.71905	0.020141														MUC21	-1.51476	0.0469062
				XPO6	-1.71731	0.00926381														HAX1	-1.50153	0.0452421
				MROH2A	-1.7171	0.0345506														OR10A3	-1.48683	0.0437824
				COL19A1	-1.71675	0.0442758														IFT27	-1.47805	0.0473161
				FANCM	-1.71608	0.0265111														GAD1	-1.47463	0.0436551
				FGF14	-1.71208	0.0229995														CDC14A	-1.46295	0.0339248
				DNA2	-1.71075	0.0295054														ACP3	-1.45471	0.0475438
				SPINK9	-1.71041	0.0309319														GTF3C6	-1.45219	0.0468958
				CASKIN1	-1.70701	0.0265111														ODC1	-1.44832	0.0414754
				ANKUB1	-1.70612	0.0248565														B3GALT2	-1.39828	0.042406
				ZNF653	-1.70419	0.0303847														RBM48	-1.38433	0.0468158
				CUTC	-1.70352	0.020141														RAD9A	-1.37751	0.0363747
				AIG1	-1.70213	0.0150031														COPS5	-1.33964	0.0444308
				MKRN2OS	-1.70121	0.0180222														RNPC3	-1.29076	0.0474828
				DIRAS3	-1.69889	0.0197627														ARL5A	-1.24054	0.035146
				GRAMD1B	-1.69818	0.021703
				PLCB4	-1.69445	0.0145094
				FOLR3	-1.69414	0.0269677
				PDCL	-1.69325	0.0198486
				LACC1	-1.68984	0.0236366
				LIPI	-1.68795	0.0257706
				CDH8	-1.68706	0.0282615
				CDCA7	-1.6857	0.037149
				CEP128	-1.68558	0.0301011
				MAP7D3	-1.68451	0.0166618
				CYP2J2	-1.68232	0.0172964
				SNRNP25	-1.67622	0.0160913
				SLC22A7	-1.67455	0.0300831
				PGAP6	-1.67328	0.0248565
				CFAP94	-1.67267	0.0226538
				ADAM18	-1.67216	0.0259478
				C14orf178	-1.66853	0.0168958
				B3GNT4	-1.66841	0.0254203
				C4BPA	-1.66786	0.020141
				SDC1	-1.6669	0.016677
				PBLD	-1.66487	0.0122848
				SERPINB12	-1.66073	0.0315575
				SOX6	-1.6589	0.0300455
				GBX1	-1.65644	0.0357088
				SCTR	-1.65636	0.0225059
				BTBD18	-1.65626	0.0307849
				SPDYE5	-1.65505	0.0375123
				CIPC	-1.65478	0.0326115
				USP47	-1.64614	0.021703
				TRDMT1	-1.64419	0.0422639
				REEP1	-1.64114	0.0229995
				DSE	-1.64098	0.0444283
				ZNF804B	-1.64079	0.0269677
				MRPS22	-1.63843	0.011952
				DERL1	-1.63679	0.0215449
				SOCS1	-1.63448	0.019775
				COL9A3	-1.63417	0.0272152
				NT5C1A	-1.63234	0.034817
				MYO5C	-1.63116	0.0099181
				OTUD3	-1.63096	0.0415362
				DGKK	-1.63079	0.0284536
				CLDN18	-1.62793	0.0311532
				TMEM200C	-1.62546	0.0146013
				IFT46	-1.62373	0.0236844
				FAM83A	-1.62252	0.0340827
				PLPPR3	-1.62246	0.0338838
				FAM83G	-1.61918	0.0217878
				CAPN13	-1.61346	0.0216944
				CCDC24	-1.61337	0.0452852
				KRT6A	-1.61324	0.0261944
				CDT1	-1.6105	0.0492487
				LRRC66	-1.60611	0.0217195
				CCN6	-1.60524	0.030749
				SLFN12L	-1.60204	0.0284077
				C17orf78	-1.59984	0.037149
				LGALSL	-1.59604	0.0256328
				MKS1	-1.59551	0.0227354
				ACTR3B	-1.59386	0.0122848
				GSDMD	-1.59348	0.0346513
				CHRFAM7A	-1.58997	0.0307849
				FDX2	-1.58828	0.0345506
				LYPD6B	-1.58822	0.0291409
				PROM2	-1.58552	0.0272152
				B3GALT2	-1.58459	0.0211438
				MPC1L	-1.58032	0.0473712
				SYNGR1	-1.5799	0.0232289
				DLEC1	-1.57939	0.0231242
				PTPRN	-1.57859	0.0407213
				EBF2	-1.57688	0.041585
				CELA3A	-1.57372	0.0257706
				LRRC3	-1.57256	0.0402992
				TSPAN16	-1.57069	0.0439461
				MAGIX	-1.57031	0.0383817
				BBOF1	-1.5682	0.0300831
				CENPS	-1.56538	0.0281897
				DUOX2	-1.56331	0.0383339
				RIMBP2	-1.55935	0.041585
				ODF3L1	-1.55876	0.0292858
				TSLP	-1.55827	0.0374638
				PIGW	-1.55552	0.0305436
				AKR1D1	-1.55405	0.0415304
				ACP3	-1.55341	0.0165887
				PELI3	-1.55327	0.0179967
				HSD11B1	-1.55325	0.0378656
				GGACT	-1.54959	0.0382113
				ETDC	-1.54943	0.0407213
				URAD	-1.54811	0.0308466
				ATOH8	-1.54746	0.0466291
				GAD1	-1.54518	0.0237385
				NMNAT1	-1.54354	0.0265111
				ATP1B4	-1.54264	0.0353851
				MAP3K9	-1.54259	0.048356
				FAM205A	-1.54172	0.0403428
				CCDC153	-1.5407	0.0353851
				HSF4	-1.54026	0.0308573
				B3GNT7	-1.53973	0.0257706
				FAM47E	-1.5395	0.0265111
				KIF26B	-1.53425	0.0303847
				SAMD4A	-1.53422	0.0353017
				MUC21	-1.53254	0.0216944
				ZNF74	-1.53032	0.0374638
				LIX1	-1.52929	0.0376407
				NKX6-3	-1.52924	0.0237385
				LTV1	-1.52922	0.0200277
				HIGD1C	-1.52896	0.0370754
				CD28	-1.52781	0.0452852
				LGALS12	-1.52713	0.0345506
				DHX34	-1.52688	0.0496815
				C10orf71	-1.52678	0.0358087
				CDKN1A	-1.52636	0.0415304
				TAMALIN	-1.52457	0.00926381
				TMEM151B	-1.52418	0.044129
				THSD7B	-1.52346	0.0303847
				HCCS	-1.52034	0.0452043
				MYL1	-1.51947	0.0248565
				METTL24	-1.51662	0.0215449
				DEFB136	-1.51576	0.048356
				ZNF665	-1.51473	0.0263485
				TASP1	-1.51454	0.034817
				CDYL2	-1.51328	0.0396734
				ODC1	-1.5108	0.021624
				OR5T2	-1.51025	0.0430102
				VWA5A	-1.50985	0.0257706
				CSAG1	-1.50766	0.0285003
				NSMCE3	-1.50598	0.0265111
				TMEM100	-1.50147	0.0433608
				MC1R	-1.4971	0.0416451
				HFM1	-1.49681	0.0398738
				PRDM4	-1.49619	0.0484646
				OOSP4B	-1.4961	0.0303847
				RNF175	-1.49362	0.0417834
				DAZL	-1.4934	0.0485594
				LBX1	-1.49279	0.0485594
				APOOL	-1.49205	0.020141
				MND1	-1.48895	0.0460985
				MFSD2A	-1.48601	0.0190199
				NDUFC1	-1.48585	0.041585
				SNTG1	-1.48566	0.045597
				TMEM63C	-1.48557	0.0398738
				ELAPOR2	-1.48545	0.0308346
				CCN5	-1.48262	0.0486187
				LRRC45	-1.48	0.0484646
				DNAI4	-1.47789	0.0490896
				LBP	-1.47148	0.0330945
				PAPSS1	-1.46848	0.0490937
				ARID4A	-1.46729	0.021703
				GHRHR	-1.46598	0.0468883
				CYP27C1	-1.46581	0.0460231
				RDH16	-1.46234	0.0383339
				C2orf49	-1.46211	0.0222615
				CIDEC	-1.46096	0.0443102
				SOX7	-1.44683	0.0264671
				HAPLN3	-1.44558	0.0452043
				FOXD4L5	-1.44434	0.0282796
				C11orf91	-1.44419	0.0381713
				PDS5B	-1.44279	0.0483813
				PSMD12	-1.44015	0.0242263
				PHGDH	-1.43823	0.0273844
				ECSIT	-1.43596	0.0433608
				CYP2C19	-1.43473	0.0426748
				NCOR1	-1.43458	0.0327054
				ACP7	-1.43128	0.0415304
				RAB7A	-1.4278	0.0479261
				DDX55	-1.42244	0.0336789
				DNAJC22	-1.41714	0.0428622
				STRA8	-1.41651	0.0485594
				FHOD3	-1.41261	0.0485758
				SLAMF9	-1.41013	0.0378656
				SLC35G1	-1.4092	0.0491202
				N4BP2L1	-1.40064	0.0371225
				DNAJC5B	-1.39682	0.0491202
				TMEM116	-1.3952	0.0336714
				HARS2	-1.38847	0.0315575
				OR10A3	-1.38729	0.0486187
				SPIN4	-1.38602	0.041585
				TDRP	-1.3831	0.0185096
				SV2B	-1.38238	0.0494447
				DPCD	-1.38084	0.0491202
				MXRA5	-1.37793	0.0404212
				ITGA2	-1.375	0.0486451
				RNPC3	-1.36392	0.0160145
				RAD9A	-1.35911	0.0353851
				CAMKMT	-1.35613	0.0494447
				NRG4	-1.34786	0.0491202
				LEMD2	-1.3475	0.0249353
				EXD3	-1.34604	0.0496221
				ZNF181	-1.34436	0.0374638
				SMYD5	-1.34097	0.0371805
				SSH1	-1.3236	0.0485594
				SAP30L	-1.27105	0.0259109
				DDIT4	-1.25417	0.0430102
				PISD	-1.24649	0.0295618
				FEM1A	-1.23138	0.0349708
				DNAJC9	-1.23133	0.0434696
				NOL9	-1.22971	0.0458354
				NOS3	-1.2086	0.0374638
